# Supplementary material for: Mechanical Properties of Lumbar and Cervical Paravertebral Muscles in Patients with Axial Spondyloarthritis: A Case-Control Study
Source: Diagnostics (Basel). 2021 Sep 10;11(9):1662. doi: 10.3390/diagnostics11091662 (PMC8472659; doi:10.3390/diagnostics11091662)
Supplement: Supplementary file 1 [file diagnostics-11-01662-s001.zip]

Archive with 1 entries (1 files):
- diagnostics-1324557-supplementary.pdf
